# Supplementary material for: Neuropsychological Characterization of Autosomal Recessive Intellectual Developmental Disorder 59 Associated with IMPA1 (MRT59)
Source: Brain Sci. 2023 Jul 10;13(7):1048. doi: 10.3390/brainsci13071048 (PMC10377093; doi:10.3390/brainsci13071048)
Supplement: Supplementary file 1 [file brainsci-13-01048-s001.zip]

Archive with 1 entries (1 files):
- brainsci-2490704-supplementary.pdf
